# Supplementary material for: Completing the Spectral Mosaic of Chloromethane by Adding the CHD2Cl Missing Piece Through the Interplay of Rotational/Vibrational Spectroscopy and Quantum Chemical Calculations
Source: Molecules. 2025 Apr 3;30(7):1604. doi: 10.3390/molecules30071604 (PMC11990711; doi:10.3390/molecules30071604)
Supplement: Supplementary file 1 [file molecules-30-01604-s001.zip]

Archive with 1 entries (1 files):
- molecules-3531602-supplementary.pdf
